# Supplementary material for: Action-value processing underlies the role of the dorsal anterior cingulate cortex in performance monitoring during self-regulation of affect
Source: PLoS One. 2022 Aug 30;17(8):e0273376. doi: 10.1371/journal.pone.0273376 (PMC9426889; doi:10.1371/journal.pone.0273376)
Supplement: S1 Dataset — Raw data files, Matlab formatted general linear model binary files, and NIFTI formatted neuroimaging files needed to reconstruct the main effects displayed within each figure of the main manuscript as well as each supporting figure. (ZIP) [file pone.0273376.s020.zip]

Archive with 122 entries (109 files):
- S1_Dataset/Fig_2/
- S1_Dataset/Fig_2/Figure_2_arousal_model.mat
- S1_Dataset/Fig_2/Figure_2_valence_model.mat
- S1_Dataset/Fig_3/
- S1_Dataset/Fig_3/dacc_clust_map_a_aff.nii
- S1_Dataset/Fig_3/dacc_clust_map_a_aff_age_fstat.nii
- S1_Dataset/Fig_3/dacc_clust_map_a_aff_fstat.nii
- S1_Dataset/Fig_3/dacc_clust_map_a_aff_sex.nii
- S1_Dataset/Fig_3/dacc_clust_map_a_aff_sex_age_fstat.nii
- S1_Dataset/Fig_3/dacc_clust_map_a_aff_sex_fstat.nii
- S1_Dataset/Fig_3/dacc_clust_map_a_age.nii
- S1_Dataset/Fig_3/dacc_clust_map_a_age_err_fstat.nii
- S1_Dataset/Fig_3/dacc_clust_map_a_age_evc_fstat.nii
- S1_Dataset/Fig_3/dacc_clust_map_a_age_fstat.nii
- S1_Dataset/Fig_3/dacc_clust_map_a_age_pro_fstat.nii
- S1_Dataset/Fig_3/dacc_clust_map_a_age_traj_fstat.nii
- S1_Dataset/Fig_3/dacc_clust_map_a_err.nii
- S1_Dataset/Fig_3/dacc_clust_map_a_err_fstat.nii
- S1_Dataset/Fig_3/dacc_clust_map_a_err_sex.nii
- S1_Dataset/Fig_3/dacc_clust_map_a_err_sex_age_fstat.nii
- S1_Dataset/Fig_3/dacc_clust_map_a_evc.nii
- S1_Dataset/Fig_3/dacc_clust_map_a_evc_fstat.nii
- S1_Dataset/Fig_3/dacc_clust_map_a_evc_sex.nii
- S1_Dataset/Fig_3/dacc_clust_map_a_evc_sex_age_fstat.nii
- S1_Dataset/Fig_3/dacc_clust_map_a_pro.nii
- S1_Dataset/Fig_3/dacc_clust_map_a_pro_fstat.nii
- S1_Dataset/Fig_3/dacc_clust_map_a_pro_sex.nii
- S1_Dataset/Fig_3/dacc_clust_map_a_pro_sex_age_fstat.nii
- S1_Dataset/Fig_3/dacc_clust_map_a_sex.nii
- S1_Dataset/Fig_3/dacc_clust_map_a_sex_err_fstat.nii
- S1_Dataset/Fig_3/dacc_clust_map_a_sex_evc_fstat.nii
- S1_Dataset/Fig_3/dacc_clust_map_a_sex_fstat.nii
- S1_Dataset/Fig_3/dacc_clust_map_a_sex_pro_fstat.nii
- S1_Dataset/Fig_3/dacc_clust_map_a_sex_traj_fstat.nii
- S1_Dataset/Fig_3/dacc_clust_map_a_traj.nii
- S1_Dataset/Fig_3/dacc_clust_map_a_traj_fstat.nii
- S1_Dataset/Fig_3/dacc_clust_map_a_traj_sex.nii
- S1_Dataset/Fig_3/dacc_clust_map_a_traj_sex_age_fstat.nii
- S1_Dataset/Fig_3/dacc_clust_map_a_yint.nii
- S1_Dataset/Fig_3/dacc_clust_map_a_yint_fstat.nii
- S1_Dataset/Fig_3/dacc_clust_map_v_aff.nii
- S1_Dataset/Fig_3/dacc_clust_map_v_aff_age_fstat.nii
- S1_Dataset/Fig_3/dacc_clust_map_v_aff_fstat.nii
- S1_Dataset/Fig_3/dacc_clust_map_v_aff_sex.nii
- S1_Dataset/Fig_3/dacc_clust_map_v_aff_sex_age_fstat.nii
- S1_Dataset/Fig_3/dacc_clust_map_v_aff_sex_fstat.nii
- S1_Dataset/Fig_3/dacc_clust_map_v_age.nii
- S1_Dataset/Fig_3/dacc_clust_map_v_age_err_fstat.nii
- S1_Dataset/Fig_3/dacc_clust_map_v_age_evc_fstat.nii
- S1_Dataset/Fig_3/dacc_clust_map_v_age_fstat.nii
- S1_Dataset/Fig_3/dacc_clust_map_v_age_pro_fstat.nii
- S1_Dataset/Fig_3/dacc_clust_map_v_age_traj_fstat.nii
- S1_Dataset/Fig_3/dacc_clust_map_v_err.nii
- S1_Dataset/Fig_3/dacc_clust_map_v_err_fstat.nii
- S1_Dataset/Fig_3/dacc_clust_map_v_err_sex.nii
- S1_Dataset/Fig_3/dacc_clust_map_v_err_sex_age_fstat.nii
- S1_Dataset/Fig_3/dacc_clust_map_v_evc.nii
- S1_Dataset/Fig_3/dacc_clust_map_v_evc_fstat.nii
- S1_Dataset/Fig_3/dacc_clust_map_v_evc_sex.nii
- S1_Dataset/Fig_3/dacc_clust_map_v_evc_sex_age_fstat.nii
- S1_Dataset/Fig_3/dacc_clust_map_v_pro.nii
- S1_Dataset/Fig_3/dacc_clust_map_v_pro_fstat.nii
- S1_Dataset/Fig_3/dacc_clust_map_v_pro_sex.nii
- S1_Dataset/Fig_3/dacc_clust_map_v_pro_sex_age_fstat.nii
- S1_Dataset/Fig_3/dacc_clust_map_v_sex.nii
- S1_Dataset/Fig_3/dacc_clust_map_v_sex_err_fstat.nii
- S1_Dataset/Fig_3/dacc_clust_map_v_sex_evc_fstat.nii
- S1_Dataset/Fig_3/dacc_clust_map_v_sex_fstat.nii
- S1_Dataset/Fig_3/dacc_clust_map_v_sex_pro_fstat.nii
- S1_Dataset/Fig_3/dacc_clust_map_v_sex_traj_fstat.nii
- S1_Dataset/Fig_3/dacc_clust_map_v_traj.nii
- S1_Dataset/Fig_3/dacc_clust_map_v_traj_fstat.nii
- S1_Dataset/Fig_3/dacc_clust_map_v_traj_sex.nii
- S1_Dataset/Fig_3/dacc_clust_map_v_traj_sex_age_fstat.nii
- S1_Dataset/Fig_3/dacc_clust_map_v_yint.nii
- S1_Dataset/Fig_3/dacc_clust_map_v_yint_fstat.nii
- S1_Dataset/Fig_4/
- S1_Dataset/Fig_4/mfc_disjoint_clust_map_a_aff.nii
- S1_Dataset/Fig_4/mfc_disjoint_clust_map_a_aff_sex.nii
- S1_Dataset/Fig_4/mfc_disjoint_clust_map_a_age.nii
- S1_Dataset/Fig_4/mfc_disjoint_clust_map_a_sex.nii
- S1_Dataset/Fig_4/mfc_disjoint_clust_map_a_traj.nii
- S1_Dataset/Fig_4/mfc_disjoint_clust_map_a_traj_sex.nii
- S1_Dataset/Fig_4/mfc_disjoint_clust_map_a_yint.nii
- S1_Dataset/Fig_4/mfc_disjoint_clust_map_v_aff.nii
- S1_Dataset/Fig_4/mfc_disjoint_clust_map_v_aff_sex.nii
- S1_Dataset/Fig_4/mfc_disjoint_clust_map_v_age.nii
- S1_Dataset/Fig_4/mfc_disjoint_clust_map_v_sex.nii
- S1_Dataset/Fig_4/mfc_disjoint_clust_map_v_traj.nii
- S1_Dataset/Fig_4/mfc_disjoint_clust_map_v_traj_sex.nii
- S1_Dataset/Fig_4/mfc_disjoint_clust_map_v_yint.nii
- S1_Dataset/S1_Fig/
- S1_Dataset/S1_Fig/stimuli_normative_scores.csv
- S1_Dataset/S10_Fig/
- S1_Dataset/S10_Fig/dacc_clust_map_a_pro.nii
- S1_Dataset/S10_Fig/dacc_clust_map_v_pro.nii
- S1_Dataset/S2_Fig/
- S1_Dataset/S2_Fig/arousal_model.mat
- S1_Dataset/S2_Fig/valence_model.mat
- S1_Dataset/S3_Fig/
- S1_Dataset/S3_Fig/mu_perm_haufe_a_N=1000_01.nii
- S1_Dataset/S3_Fig/mu_perm_haufe_v_N=1000_01.nii
- S1_Dataset/S4_Fig/
- S1_Dataset/S4_Fig/arousal_model.mat
- S1_Dataset/S4_Fig/valence_model.mat
- S1_Dataset/S5_Fig/
- S1_Dataset/S5_Fig/arousal_model.mat
- S1_Dataset/S5_Fig/valence_model.mat
- S1_Dataset/S6_Fig/
- S1_Dataset/S6_Fig/corr_emg_search.mat
- S1_Dataset/S6_Fig/zygo_emg_search.mat
- S1_Dataset/S7_Fig/
- S1_Dataset/S7_Fig/arousal_electrodermal_model.mat
- S1_Dataset/S7_Fig/valence_corrugator_model.mat
- S1_Dataset/S7_Fig/valence_zygomaticus_model.mat
- S1_Dataset/S8_Fig/
- S1_Dataset/S8_Fig/arousal_electrodermal_model.mat
- S1_Dataset/S8_Fig/valence_corrugator_model.mat
- S1_Dataset/S8_Fig/valence_zygomaticus_model.mat
- S1_Dataset/S9_Fig/
- S1_Dataset/S9_Fig/arousal_model.mat
- S1_Dataset/S9_Fig/valence_model.mat
