# Supplementary material for: Action-value processing underlies the role of the dorsal anterior cingulate cortex in performance monitoring during self-regulation of affect
Source: PLoS One. 2022 Aug 30;17(8):e0273376. doi: 10.1371/journal.pone.0273376 (PMC9426889; doi:10.1371/journal.pone.0273376)
Supplement: S1 Dataset — Raw data files, Matlab formatted general linear model binary files, and NIFTI formatted neuroimaging files needed to reconstruct the main effects displayed within each figure of the main manuscript as well as each supporting figure. (ZIP) [file pone.0273376.s020.zip › S1_Dataset/S1_Fig/stimuli_normative_scores.csv]

Trial Type	IAPS ID	Valence	Arousal
Implicit Induction	1022	4.26	6.02
Implicit Induction	1050	3.46	6.87
Implicit Induction	1301	3.7	5.77
Implicit Induction	1333	6.11	3.17
Implicit Induction	1620	7.37	3.54
Implicit Induction	1750	8.28	4.1
Implicit Induction	1810	6.52	4.45
Implicit Induction	1931	4	6.8
Implicit Induction	2020	5.68	3.34
Implicit Induction	2040	8.17	4.64
Implicit Induction	2058	7.91	5.09
Implicit Induction	2095	1.79	5.25
Implicit Induction	2205	1.95	4.53
Implicit Induction	2217	6.24	4.08
Implicit Induction	2222	7.11	4.08
Implicit Induction	2271	4.2	3.74
Implicit Induction	2279	4.71	3.74
Implicit Induction	2302	6.43	3.64
Implicit Induction	2351	5.49	4.74
Implicit Induction	2352	6.94	4.99
Implicit Induction	2520	4.13	4.22
Implicit Induction	2540	7.63	3.97
Implicit Induction	2722	3.47	3.52
Implicit Induction	2795	3.92	4.7
Implicit Induction	3000	1.45	7.26
Implicit Induction	3015	1.52	5.9
Implicit Induction	3102	1.4	6.58
Implicit Induction	3250	3.78	6.29
Implicit Induction	3310	4.37	5.43
Implicit Induction	3500	2.21	6.99
Implicit Induction	4220	6.6	5.18
Implicit Induction	4235	5.39	5.29
Implicit Induction	4490	6.27	6.06
Implicit Induction	4503	6	4.93
Implicit Induction	4531	5.81	4.28
Implicit Induction	4550	4.95	5
Implicit Induction	4597	6.95	5.91
Implicit Induction	4598	6.33	5.53
Implicit Induction	4619	6.46	5.09
Implicit Induction	4626	7.6	5.78
Implicit Induction	4641	7.2	5.43
Implicit Induction	4649	5.77	5.99
Implicit Induction	4770	4.91	5.85
Implicit Induction	4800	6.44	7.07
Implicit Induction	5010	7.14	3
Implicit Induction	5020	6.32	2.63
Implicit Induction	5395	5.34	4.23
Implicit Induction	5750	6.6	3.14
Implicit Induction	5760	8.05	3.22
Implicit Induction	5833	8.22	5.71
Implicit Induction	5950	5.99	6.79
Implicit Induction	5982	7.61	4.51
Implicit Induction	6300	2.59	6.61
Implicit Induction	6550	2.73	7.09
Implicit Induction	6563	1.77	6.85
Implicit Induction	6930	4.39	4.88
Implicit Induction	7031	4.52	2.03
Implicit Induction	7043	5.17	3.68
Implicit Induction	7100	5.24	2.89
Implicit Induction	7175	4.87	1.72
Implicit Induction	7211	4.81	4.2
Implicit Induction	7217	4.82	2.43
Implicit Induction	7224	4.45	2.81
Implicit Induction	7285	5.67	3.83
Implicit Induction	7480	7.08	4.55
Implicit Induction	7490	5.52	2.42
Implicit Induction	7492	7.41	4.91
Implicit Induction	8030	7.33	7.35
Implicit Induction	8158	6.53	6.49
Implicit Induction	8160	5.07	6.97
Implicit Induction	8186	7.01	6.84
Implicit Induction	8190	8.1	6.28
Implicit Induction	8200	7.54	6.35
Implicit Induction	8231	3.77	5.24
Implicit Induction	8475	4.85	6.52
Implicit Induction	9102	3.34	4.84
Implicit Induction	9120	3.2	5.77
Implicit Induction	9163	2.1	6.53
Implicit Induction	9184	2.47	5.75
Implicit Induction	9220	2.06	4
Implicit Induction	9254	2.03	6.04
Implicit Induction	9331	2.87	3.85
Implicit Induction	9360	4.03	2.63
Implicit Induction	9390	3.67	4.14
Implicit Induction	9415	2.82	4.91
Implicit Induction	9426	3.08	5.28
Implicit Induction	9435	2.27	5
Implicit Induction	9622	3.1	6.26
Implicit Induction	9700	4.77	3.21
Implicit Induction	9832	2.94	4.46
Cued-Recall/Re-exp.	1460	8.21	4.31
Cued-Recall/Re-exp.	1610	7.82	3.08
Cued-Recall/Re-exp.	1630	7.26	4.45
Cued-Recall/Re-exp.	1710	8.34	5.41
Cued-Recall/Re-exp.	2060	6.49	3.8
Cued-Recall/Re-exp.	2210	4.38	3.56
Cued-Recall/Re-exp.	2320	6.17	2.9
Cued-Recall/Re-exp.	3063	1.49	6.35
Cued-Recall/Re-exp.	3170	1.46	7.21
Cued-Recall/Re-exp.	4008	5.91	5.66
Cued-Recall/Re-exp.	4470	5.87	4.81
Cued-Recall/Re-exp.	4668	6.67	7.13
Cued-Recall/Re-exp.	5000	7.08	2.67
Cued-Recall/Re-exp.	5510	5.15	2.82
Cued-Recall/Re-exp.	5623	7.19	5.67
Cued-Recall/Re-exp.	5920	5.16	6.23
Cued-Recall/Re-exp.	5972	3.85	6.34
Cued-Recall/Re-exp.	6231	2.49	6.82
Cued-Recall/Re-exp.	7010	4.94	1.76
Cued-Recall/Re-exp.	7283	5.5	3.81
Cued-Recall/Re-exp.	8033	6.66	5.01
Cued-Recall/Re-exp.	8185	7.57	7.27
Cued-Recall/Re-exp.	8341	6.25	6.4
Cued-Recall/Re-exp.	8501	7.91	6.44
Cued-Recall/Re-exp.	9000	2.55	4.06
Cued-Recall/Re-exp.	9090	3.56	3.97
Cued-Recall/Re-exp.	9145	3.2	5.05
Cued-Recall/Re-exp.	9322	2.24	5.73
Cued-Recall/Re-exp.	9402	4.48	5.07
Cued-Recall/Re-exp.	9623	3.04	6.05
